# Supplementary material for: Coupled influence of precipitation regimes and seedling emergence time on the reproductive strategy in Chloris virgata
Source: PeerJ. 2020 Feb 10;8:e8476. doi: 10.7717/peerj.8476 (PMC7017796; doi:10.7717/peerj.8476)
Supplement: Data S1 [file peerj-08-8476-s001.xlsx]

## Sheet: tiller number
		Time	level	reproductive tiller number	Non-reproductive tiller number
		1	1	2	5
		1	1	2	7
		1	1	3	4
		1	1	2	5
		1	1	3	6
		1	1	3	6
		1	1	3	4
		1	1	2	5
		1	1	3	4
		1	1	2	3
		1	1	1	3
		1	1	3	3
		1	1	1	4
		1	1	2	4
		1	1	3	2
		1	1	1	5
		1	1	4	1
		1	1	2	4
		1	1	3	3
		1	1	4	3
		1	1	1	5
		1	1	3	2
		1	1	3	5
		1	1	2	8
		1	1	8	2
		1	1	1	6
		1	1	1	5
		1	1	2	3
		1	1	1	3
		1	1	4	3
		1	2	3	6
		1	2	5	4
		1	2	8	8
		1	2	2	3
		1	2	3	5
		1	2	3	2
		1	2	2	2
		1	2		2
		1	2	1	3
		1	2	2	3
		1	2	3	5
		1	2	2	5
		1	2	2	5
		1	2	2	6
		1	2	1	2
		1	2	1	4
		1	2	2	4
		1	2	2	4
		1	2	3	5
		1	2	1	3
		1	2	4	0
		1	2	4	2
		1	2	9	3
		1	2	1	3
		1	2	2	4
		1	2	4	2
		1	2	3	2
		1	2	5	4
		1	2	5	3
		1	2	4	5
		1	3	4	3
		1	3	4	3
		1	3	3	1
		1	3	2	3
		1	3	3	3
		1	3	3	3
		1	3	2	6
		1	3	3	3
		1	3	6	1
		1	3	5	1
		1	3	3	1
		1	3	2	4
		1	3	5	4
		1	3	3	3
		1	3	3	4
		1	3	3	2
		1	3	3	4
		1	3	1	3
		1	3	7	5
		1	3	1	5
		1	3	4	6
		1	3	4	5
		1	3	3	3
		1	3	3	7
		1	3	3	6
		1	3	4	6
		1	3	3	4
		1	3	2	4
		1	3	1	4
		1	3	2	3
		2	1	1	2
		2	1	1	2
		2	1	1	1
		2	1	2	4
		2	1	2	3
		2	1	1	3
		2	1	1	2
		2	1	1	4
		2	1	1	1
		2	1	1	0
		2	1	1	2
		2	1	1	3
		2	1	1	2
		2	1	1	3
		2	1	3	5
		2	1	1	0
		2	1	2	5
		2	1	1	4
		2	1	2	5
		2	1	1	4
		2	1	3	5
		2	1	1	4
		2	1	1	1
		2	1	2	5
		2	1	1	2
		2	1	3	3
		2	1	3	2
		2	1	1	2
		2	1	2	5
		2	1	2	5
		2	2	2	3
		2	2	1	1
		2	2	2	2
		2	2	1	3
		2	2	4	4
		2	2	1	2
		2	2	1	1
		2	2	3	7
		2	2	1	2
		2	2	1	0
		2	2	2	2
		2	2	2	2
		2	2	3	2
		2	2	2	3
		2	2	1	4
		2	2	2	4
		2	2	2	3
		2	2	2	6
		2	2	2	0
		2	2	1	2
		2	2	3	4
		2	2	2	5
		2	2	1	3
		2	2	3	2
		2	2	2	5
		2	2	2	4
		2	2	2	5
		2	2	2	2
		2	2	2	2
		2	2	3	3
		2	3	3	3
		2	3	3	2
		2	3	1	1
		2	3	3	3
		2	3	4	5
		2	3	3	3
		2	3	3	2
		2	3	4	2
		2	3	3	2
		2	3	1	2
		2	3	3	2
		2	3	2	2
		2	3	3	2
		2	3	3	1
		2	3	2	3
		2	3	2	3
		2	3	5	1
		2	3	2	2
		2	3	4	3
		2	3	3	2
		2	3	2	5
		2	3	4	4
		2	3	1	2
		2	3	4	3
		2	3	2	1
		2	3	1	0
		2	3	3	2
		2	3	3	5
		2	3	3	4
		2	3	4	5
		3	1	1	1
		3	1	2	0
		3	1	3	1
		3	1	2	0
		3	1	3	0
		3	1	1	0
		3	1	2	2
		3	1	2	1
		3	1	1	2
		3	1	2	1
		3	1	1	1
		3	1	1	1
		3	1	1	1
		3	1	2	1
		3	1	3	0
		3	1	2	1
		3	1	4	0
		3	1	3	1
		3	1	3	1
		3	1	1	0
		3	1	2	2
		3	1	2	1
		3	1	2	1
		3	1	1	1
		3	1	1	0
		3	1	1	0
		3	1	3	1
		3	1	1	2
		3	1	2	0
		3	1	1	1
		3	1	1	0
		3	2	2	1
		3	2	2	1
		3	2	2	0
		3	2	2	2
		3	2	3	0
		3	2	2	1
		3	2	3	0
		3	2	2	0
		3	2	3	0
		3	2	3	0
		3	2	1	3
		3	2	3	1
		3	2	1	1
		3	2	3	3
		3	2	3	0
		3	2	2	1
		3	2	3	0
		3	2	3	0
		3	2	4	1
		3	2	3	1
		3	2	2	2
		3	2	2	2
		3	2	1	2
		3	2	3	1
		3	2	3	3
		3	2	4	1
		3	2	2	4
		3	2	1	1
		3	2	3	1
		3	2	2	2
		3	3	4	3
		3	3	4	3
		3	3	4	3
		3	3	2	3
		3	3	3	0
		3	3	2	0
		3	3	2	1
		3	3	1	0
		3	3	2	0
		3	3	1	3
		3	3	4	0
		3	3	3	2
		3	3	2	4
		3	3	3	1
		3	3	1	1
		3	3	4	2
		3	3	3	2
		3	3	3	4
		3	3	3	1
		3	3	2	0
		3	3	2	2
		3	3	2	3
		3	3	3	0
		3	3	2	2
		3	3	3	0
		3	3	2	1
		3	3	3	1
		3	3	3	0
		3	3	3	0
		3	3	1	1

## Sheet: seed number and spike number
			Level	spike number	seed number/spike						Level	spike number	seed number/spike				Level	spike number	seed number/spike
		T1	1	8	360				T2	1	8	281				T3	1	8	392
			1	6	326					1	11	572					1	8	425
			1	7	329					1	8	390					1	8	400
			1	10	218					1	12	612					1	7	197
			1	6	323					1	12	635					1	9	375
			1	7	363					1	12	714					1	7	280
			1	6	266					1	9	418					1	9	437
			1	7	306					1	8	308					1	6	262
			1	6	197					1	7	216					1	8	406
			1	7	275					1	8	376					1	9	468
			1	8	413					1	8	490					1	7	378
			1	8	339					1	10	458					1	7	145
			1	7	283					1	6	265					1	8	261
			1	8	410					1	11	624					1	9	361
			1	6	233					1	9	427					1	9	365
			1	7	380					1	10	616					1	6	198
			1	9	523					1	9	531					1	6	173
			1	8	453					1	8	472					1	8	439
			1	9	830					1	13	738					1	8	382
			1	9	180					1	8	372					1	6	246
			1	11	523					1	8	325					1	8	398
			1	12	795					1	11	622					1	6	292
			2	11	555					1	9	364					1	8	395
			2	11	420					1	12	608					1	7	334
			2	9	456					1	9	510					1	8	432
			2	7	374					1	10	521					1	7	296
			2	9	448					1	12	638					1	7	296
			2	7	229					1	13	779					1	7	251
			2	8	430					2	9	250					1	8	206
			2	8	408					2	13	685					1	6	342
			2	8	256					2	8	518					2	9	389
			2	6	303					2	10	362					2	9	360
			2	9	606					2	11	466					2	6	186
			2	9	465					2	12	350					2	10	505
			2	8	386					2	13	509					2	5	235
			2	10	631					2	11	409					2	8	267
			2	7	343					2	9	379					2	7	313
			2	8	427					2	9	535					2	7	314
			2	8	368					2	10	460					2	9	453
			2	7	355					2	9	481					2	9	332
			2	8	429					2	11	720					2	8	383
			2	8	560					2	10	624					2	7	308
			2	8	424					2	12	721					2	7	259
			2	10	857					2	13	628					2	7	436
			2	8	449					2	14	777					2	9	356
			2	10	520					2	9	478					2	6	174
			2	8	593					2	13	618					2	7	396
			2	10	585					2	11	400					2	8	489
			2	9	766					2	9	233					2	8	415
			2	8	540					2	14	678					2	10	502
			2	9	547					2	10	566					2	7	356
			3	6	411					2	11	675					2	7	337
			3	7	299					2	11	628					2	9	550
			3	9	630					3	12	578					2	10	524
			3	8	388					3	13	647					2	7	367
			3	9	553					3	9	274					2	7	380
			3	9	577					3	10	503					2	9	461
			3	8	475					3	12	687					2	7	383
			3	8	435					3	10	475					2	7	400
			3	7	306					3	9	453					3	8	366
			3	8	526					3	13	506					3	7	434
			3	8	438					3	11	725					3	6	352
			3	8	369					3	9	363					3	6	262
			3	9	613					3	11	512					3	6	251
			3	9	527					3	12	651					3	8	418
			3	8	518					3	13	664					3	6	183
			3	9	487					3	10	584					3	7	244
			3	8	412					3	12	600					3	9	446
			3	8	404					3	12	621					3	7	242
			3	8	595					3	12	685					3	6	292
			3	8	346					3	11	472					3	6	178
			3	7	335					3	12	613					3	5	199
			3	10	595					3	14	631					3	6	293
			3	9	516					3	18	600					3	6	262
			3	8	443					3	11	370					3	7	252
			3	10	424					3	15	968					3	8	511
			3	12	741					3	13	790					3	8	400
			3	10	431					3	12	230					3	6	292
		T2	3	7	495					3	10	459					3	9	529
										3	17	1053					3	9	419
										3	14	393					3	8	481
										3	12	695					3	10	466
																	3	8	355
																	3	7	393
																	3	6	277
																	3	6	308
																	3	9	428
		T3

## Sheet: seed size
		Time	Level		Seed size
		1	1	0.0306	0.612
		1	1	0.036	0.72
		1	1	0.0298333	0.596667
		1	1	0.036	0.72
		1	1	0.0279	0.558
		1	1	0.0360333	0.720667
		1	1	0.0335333	0.670667
		1	1	0.0309	0.618
		1	1	0.0335	0.67
		1	1	0.0218	0.436
		1	1	0.0358333	0.716667
		1	1	0.0228333	0.456667
		1	1	0.0246	0.492
		1	1	0.0381667	0.763333
		1	1	0.0296333	0.592667
		1	1	0.0252	0.504
		1	1	0.0322667	0.645333
		1	1	0.0152	0.304
		1	1	0.0232667	0.465333
		1	1	0.0211667	0.423333
		1	1	0.0271667	0.543333
		1	1	0.019	0.38
		1	1	0.02175	0.435
		1	2	0.0242333	0.484667
		1	2	0.0391667	0.783333
		1	2	0.024	0.48
		1	2	0.02685	0.537
		1	2	0.0291	0.582
		1	2	0.0280333	0.560667
		1	2	0.0236333	0.472667
		1	2	0.0275	0.55
		1	2	0.0299667	0.599333
		1	2	0.033	0.66
		1	2	0.0291667	0.583333
		1	2	0.0279667	0.559333
		1	2	0.032	0.64
		1	2	0.0252667	0.505333
		1	2	0.0269333	0.538667
		1	2	0.0243333	0.486667
		1	2	0.0299667	0.599333
		1	2	0.0284	0.568
		1	2	0.03485	0.697
		1	2	0.03375	0.675
		1	2	0.03965	0.793
		1	2	0.0274667	0.549333
		1	2	0.02765	0.553
		1	2	0.0362667	0.725333
		1	2	0.0245	0.49
		1	2	0.03375	0.675
		1	2	0.0404	0.808
		1	2	0.03015	0.603
		1	3	0.038	0.76
		1	3	0.0342	0.684
		1	3	0.0423	0.846
		1	3	0.0256667	0.513333
		1	3	0.0271667	0.543333
		1	3	0.0294333	0.588667
		1	3	0.0296	0.592
		1	3	0.0408	0.816
		1	3	0.0261	0.522
		1	3	0.0372333	0.744667
		1	3	0.0320667	0.641333
		1	3	0.0413333	0.826667
		1	3	0.0413	0.826
		1	3	0.0360667	0.721333
		1	3	0.0374667	0.749333
		1	3	0.0304	0.608
		1	3	0.0277	0.554
		1	3	0.0313667	0.627333
		1	3	0.0414	0.828
		1	3	0.0285333	0.570667
		1	3	0.0237333	0.474667
		1	3	0.0282	0.564
		1	3	0.0282667	0.565333
		1	3	0.031	0.62
		1	3	0.0279667	0.559333
		1	3	0.0263	0.526
		1	3	0.0243333	0.486667
		1	3	0.034	0.68
		1	3	0.03435	0.687
		2	1	0.0210333	0.420667
		2	1	0.0278333	0.556667
		2	1	0.0199667	0.399333
		2	1	0.0262	0.524
		2	1	0.0276	0.552
		2	1	0.0263667	0.527333
		2	1	0.0254667	0.509333
		2	1	0.0194333	0.388667
		2	1	0.0217667	0.435333
		2	1	0.0174333	0.348667
		2	1	0.0245667	0.491333
		2	1	0.0207667	0.415333
		2	1	0.0232	0.464
		2	1	0.027	0.54
		2	1	0.0213333	0.426667
		2	1	0.0237667	0.475333
		2	1	0.0236	0.472
		2	1	0.0253333	0.506667
		2	1	0.0234667	0.469333
		2	1	0.0253333	0.506667
		2	1	0.0239333	0.478667
		2	1	0.0227333	0.454667
		2	1	0.0264	0.528
		2	1	0.0236667	0.473333
		2	1	0.0267333	0.534667
		2	1	0.0254	0.508
		2	1	0.0234667	0.469333
		2	1	0.0265667	0.531333
		2	1	0.0262667	0.525333
		2	2	0.0243667	0.487333
		2	2	0.023	0.46
		2	2	0.0275667	0.551333
		2	2	0.0239667	0.479333
		2	2	0.0346	0.692
		2	2	0.0263333	0.526667
		2	2	0.0202667	0.405333
		2	2	0.0288667	0.577333
		2	2	0.0269	0.538
		2	2	0.0236	0.472
		2	2	0.0293333	0.586667
		2	2	0.0240333	0.480667
		2	2	0.0284333	0.568667
		2	2	0.0265	0.53
		2	2	0.0271	0.542
		2	2	0.0256333	0.512667
		2	2	0.0240667	0.481333
		2	2	0.0236667	0.473333
		2	2	0.0319333	0.638667
		2	2	0.0240667	0.481333
		2	2	0.0238667	0.477333
		2	2	0.0276333	0.552667
		2	2	0.0313	0.626
		2	2	0.0263	0.526
		2	2	0.0331667	0.663333
		2	2	0.0315333	0.630667
		2	2	0.0292667	0.585333
		2	2	0.0246	0.492
		2	2	0.0205333	0.410667
		2	2	0.0244333	0.488667
		2	3	0.0231	0.462
		2	3	0.0246	0.492
		2	3	0.0227667	0.455333
		2	3	0.027	0.54
		2	3	0.0271	0.542
		2	3	0.0269	0.538
		2	3	0.0228333	0.456667
		2	3	0.0260333	0.520667
		2	3	0.0259	0.518
		2	3	0.0271	0.542
		2	3	0.0244	0.488
		2	3	0.0286333	0.572667
		2	3	0.0239333	0.478667
		2	3	0.0283333	0.566667
		2	3	0.0225667	0.451333
		2	3	0.0283333	0.566667
		2	3	0.0236	0.472
		2	3	0.0239667	0.479333
		2	3	0.0268333	0.536667
		2	3	0.0257333	0.514667
		2	3	0.0312667	0.625333
		2	3	0.0252333	0.504667
		2	3	0.0264667	0.529333
		2	3	0.0218	0.436
		2	3	0.0268	0.536
		2	3	0.0258667	0.517333
		2	3	0.0255667	0.511333
		2	3	0.0230333	0.460667
		3	1	0.0235333	0.470667
		3	1	0.0257333	0.514667
		3	1	0.0283333	0.566667
		3	1	0.0305333	0.610667
		3	1	0.0301333	0.602667
		3	1	0.0272333	0.544667
		3	1	0.0288333	0.576667
		3	1	0.0313667	0.627333
		3	1	0.0296	0.592
		3	1	0.029	0.58
		3	1	0.0243	0.486
		3	1	0.02365	0.473
		3	1	0.0210333	0.420667
		3	1	0.0245667	0.491333
		3	1	0.0235333	0.470667
		3	1	0.0255667	0.511333
		3	1	0.0278333	0.556667
		3	1	0.0271667	0.543333
		3	1	0.0243667	0.487333
		3	1	0.0203	0.406
		3	1	0.0316333	0.632667
		3	1	0.0345	0.69
		3	1	0.0281667	0.563333
		3	1	0.0345333	0.690667
		3	1	0.0262	0.524
		3	1	0.0337667	0.675333
		3	1	0.0305667	0.611333
		3	1	0.0267	0.534
		3	1	0.0245333	0.490667
		3	1	0.0248333	0.496667
		3	2	0.0277	0.554
		3	2	0.0302667	0.605333
		3	2	0.0257333	0.514667
		3	2	0.0283	0.566
		3	2	0.03205	0.641
		3	2	0.0294	0.588
		3	2	0.0342667	0.685333
		3	2	0.0276	0.552
		3	2	0.0304	0.608
		3	2	0.0303333	0.606667
		3	2	0.0333333	0.666667
		3	2	0.0270333	0.540667
		3	2	0.0274667	0.549333
		3	2	0.0341667	0.683333
		3	2	0.0307	0.614
		3	2	0.0253333	0.506667
		3	2	0.0232333	0.464667
		3	2	0.0275	0.55
		3	2	0.0309667	0.619333
		3	2	0.0328667	0.657333
		3	2	0.0311333	0.622667
		3	2	0.0380667	0.761333
		3	2	0.0346667	0.693333
		3	2	0.0379667	0.759333
		3	2	0.0304	0.608
		3	2	0.031	0.62
		3	2	0.0509	1.018
		3	2	0.031	0.62
		3	2	0.0454333	0.908667
		3	2	0.0316667	0.633333
		3	3	0.0373667	0.747333
		3	3	0.0386333	0.772667
		3	3	0.0411	0.822
		3	3	0.033	0.66
		3	3	0.0305	0.61
		3	3	0.0277667	0.555333
		3	3	0.0311	0.622
		3	3	0.0333667	0.667333
		3	3	0.0369667	0.739333
		3	3	0.0352	0.704
		3	3	0.0229	0.458
		3	3	0.0299667	0.599333
		3	3	0.0276667	0.553333
		3	3	0.0385667	0.771333
		3	3	0.0407667	0.815333
		3	3	0.0306333	0.612667
		3	3	0.0291667	0.583333
		3	3	0.0428	0.856
		3	3	0.0368333	0.736667
		3	3	0.02765	0.553
		3	3	0.034	0.68
		3	3	0.0311	0.622
		3	3	0.0324333	0.648667
		3	3	0.0364333	0.728667
		3	3	0.0317	0.634
		3	3	0.0341667	0.683333
		3	3	0.0330667	0.661333
		3	3	0.0347	0.694
		3	3	0.0390333	0.780667
		3	3	0.0294	0.588

## Sheet: seed mass per spike
			Time	level	seed mass per spike
			1	L	0.22	1
			1	L	0.23	1
			1	L	0.2	1
			1	L	0.16	1
			1	L	0.18	1
			1	L	0.26	1
			1	L	0.18	1
			1	L	0.19	1
			1	L	0.13	1
			1	L	0.12	1
			1	L	0.3	1
			1	L	0.15	1
			1	L	0.14	1
			1	L	0.31	1
			1	L	0.14	1
			1	L	0.19	1
			1	L	0.34	1
			1	L	0.08	1
			1	L	0.08	1
			1	L	0.28	1
			1	L	0.06	1
			1	L	0.61	1
			1	T	0.24	2
			1	T	0.2	2
			1	T	0.36	2
			1	T	0.18	2
			1	T	0.24	2
			1	T	0.13	2
			1	T	0.24	2
			1	T	0.19	2
			1	T	0.14	2
			1	T	0.18	2
			1	T	0.4	2
			1	T	0.27	2
			1	T	0.22	2
			1	T	0.4	2
			1	T	0.14	2
			1	T	0.22	2
			1	T	0.2	2
			1	T	0.17	2
			1	T	0.3	2
			1	T	0.24	2
			1	T	0.39	2
			1	T	0.29	2
			1	T	0.68	2
			1	T	0.25	2
			1	T	0.29	2
			1	T	0.43	2
			1	T	0.29	2
			1	T	0.52	2
			1	T	0.44	2
			1	T	0.33	2
			1	H	0.31	3
			1	H	0.2	3
			1	H	0.53	3
			1	H	0.2	3
			1	H	0.3	3
			1	H	0.34	3
			1	H	0.28	3
			1	H	0.35	3
			1	H	0.16	3
			1	H	0.39	3
			1	H	0.28	3
			1	H	0.31	3
			1	H	0.51	3
			1	H	0.38	3
			1	H	0.39	3
			1	H	0.3	3
			1	H	0.23	3
			1	H	0.25	3
			1	H	0.49	3
			1	H	0.2	3
			1	H	0.16	3
			1	H	0.34	3
			1	H	0.29	3
			1	H	0.27	3
			1	H	0.24	3
			1	H	0.39	3
			1	H	0.21	3
			1	H	0.34	3
			2	L	0.12	1
			2	L	0.32	1
			2	L	0.16	1
			2	L	0.41	1
			2	L	0.34	1
			2	L	0.33	1
			2	L	0.36	1
			2	L	0.25	1
			2	L	0.22	1
			2	L	0.13	1
			2	L	0.08	1
			2	L	0.18	1
			2	L	0.2	1
			2	L	0.21	1
			2	L	0.14	1
			2	L	0.27	1
			2	L	0.2	1
			2	L	0.29	1
			2	L	0.27	1
			2	L	0.22	1
			2	L	0.37	1
			2	L	0.18	1
			2	L	0.15	1
			2	L	0.33	1
			2	L	0.17	1
			2	L	0.33	1
			2	L	0.26	1
			2	L	0.24	1
			2	L	0.34	1
			2	L	0.41	1
			2	T	0.12	2
			2	T	0.38	2
			2	T	0.25	2
			2	T	0.25	2
			2	T	0.25	2
			2	T	0.14	2
			2	T	0.29	2
			2	T	0.22	2
			2	T	0.18	2
			2	T	0.18	2
			2	T	0.26	2
			2	T	0.26	2
			2	T	0.26	2
			2	T	0.26	2
			2	T	0.37	2
			2	T	0.3	2
			2	T	0.34	2
			2	T	0.16	2
			2	T	0.12	2
			2	T	0.3	2
			2	T	0.43	2
			2	T	0.3	2
			2	T	0.33	2
			2	T	0.27	2
			2	T	0.15	2
			2	T	0.4	2
			2	T	0.28	2
			2	T	0.28	2
			2	T	0.31	2
			2	H	0.27	3
			2	H	0.32	3
			2	H	0.12	3
			2	H	0.27	3
			2	H	0.37	3
			2	H	0.26	3
			2	H	0.21	3
			2	H	0.26	3
			2	H	0.38	3
			2	H	0.2	3
			2	H	0.25	3
			2	H	0.37	3
			2	H	0.32	3
			2	H	0.33	3
			2	H	0.27	3
			2	H	0.35	3
			2	H	0.32	3
			2	H	0.23	3
			2	H	0.33	3
			2	H	0.32	3
			2	H	0.38	3
			2	H	0.14	3
			2	H	0.49	3
			2	H	0.42	3
			2	H	0.25	3
			2	H	0.54	3
			2	H	0.2	3
			2	H	0.32	3
			3	L	0.18	1
			3	L	0.22	1
			3	L	0.23	1
			3	L	0.12	1
			3	L	0.23	1
			3	L	0.15	1
			3	L	0.25	1
			3	L	0.16	1
			3	L	0.24	1
			3	L	0.27	1
			3	L	0.18	1
			3	L	0.07	1
			3	L	0.11	1
			3	L	0.18	1
			3	L	0.17	1
			3	L	0.1	1
			3	L	0.1	1
			3	L	0.24	1
			3	L	0.19	1
			3	L	0.1	1
			3	L	0.25	1
			3	L	0.2	1
			3	L	0.22	1
			3	L	0.23	1
			3	L	0.23	1
			3	L	0.34	1
			3	L	0.18	1
			3	L	0.13	1
			3	L	0.1	1
			3	L	0.17	1
			3	T	0.22	2
			3	T	0.22	2
			3	T	0.1	2
			3	T	0.29	2
			3	T	0.15	2
			3	T	0.16	2
			3	T	0.21	2
			3	T	0.17	2
			3	T	0.28	2
			3	T	0.2	2
			3	T	0.26	2
			3	T	0.17	2
			3	T	0.14	2
			3	T	0.3	2
			3	T	0.22	2
			3	T	0.09	2
			3	T	0.18	2
			3	T	0.08	2
			3	T	0.3	2
			3	T	0.27	2
			3	T	0.31	2
			3	T	0.27	2
			3	T	0.23	2
			3	T	0.42	2
			3	T	0.32	2
			3	T	0.23	2
			3	T	0.39	2
			3	T	0.29	2
			3	T	0.35	2
			3	T	0.25	2
			3	H	0.27	3
			3	H	0.34	3
			3	H	0.29	3
			3	H	0.17	3
			3	H	0.14	3
			3	H	0.26	3
			3	H	0.12	3
			3	H	0.18	3
			3	H	0.31	3
			3	H	0.11	3
			3	H	0.18	3
			3	H	0.1	3
			3	H	0.15	3
			3	H	0.24	3
			3	H	0.16	3
			3	H	0.15	3
			3	H	0.44	3
			3	H	0.29	3
			3	H	0.2	3
			3	H	0.33	3
			3	H	0.27	3
			3	H	0.35	3
			3	H	0.3	3
			3	H	0.24	3
			3	H	0.26	3
			3	H	0.19	3
			3	H	0.24	3
			3	H	0.25	3

## Sheet: seed yield
seed yield
			Time	level	seed yield
			T1	L	106.377	5.21913
				L	106.98	5.24872
				L	88.2418	4.32936			4.9324	0.30164
				T	172.898	8.48279			9.6927	3.77348			100.533	6.1481	66.9941	6.8743	49.333	4.9156
				T	78.3977	3.84639			11.7601	3.45311			197.558	29.3269	77.0181	10.3696	98.5192	19.1378
				T	341.381	16.749							239.696	21.5427	133.147	12.9009	99.2632	7.1815
				H	300.815	14.7588
				H	318.95	15.6485
				H	99.322	4.87299							4.9324	0.301641	3.2869	0.33727	2.4204	0.241172
													9.6927	1.43885	3.7787	0.508759	4.8336	0.938948
													11.7601	1.05694	6.5325	0.63295	4.8701	0.352342
			T2	L	63.7997	3.13017
				L	57.0108	2.79709
				L	80.1725	3.93347			3.2869	0.33727
				T	63.6723	3.12392			3.7787	0.50876
				T	69.9424	3.43155			6.5325	0.63295
				T	97.4384	4.78057
				H	107.654	5.28177
				H	142.437	6.98833
				H	149.346	7.32727
			T3	L	57.316	2.81207
				L	40.3722	1.98076
				L	50.3084	2.46826			2.4204	0.24117
				T	66.4579	3.26059			4.8336	0.93895
				T	96.4457	4.73187			4.8701	0.35234
				T	132.656	6.50844
				H	113.436	5.56545
				H	94.1911	4.62125
				H	90.1617	4.42356

## Sheet: spikeness
		Level						ripeness
	T1	1	8	360	47	0.115479	11.5479	88.4521
		1	6	326	63	0.161954	16.1954	83.8046
		1	7	329	35	0.0961538	9.61538	90.3846
		1	10	218	333	0.604356	60.4356	39.5644
		1	6	323	18	0.0527859	5.27859	94.7214
		1	7	363	82	0.18427	18.427	81.573
		1	6	266	77	0.22449	22.449	77.551
		1	7	306	32	0.0946746	9.46746	90.5325
		1	6	197	31	0.135965	13.5965	86.4035
		1	7	275	63	0.186391	18.6391	81.3609
		1	8	413	87	0.174	17.4	82.6
		1	8	339	168	0.331361	33.1361	66.8639
		1	7	283	71	0.200565	20.0565	79.9435
		1	8	410	41	0.0909091	9.09091	90.9091
		1	6	233	49	0.173759	17.3759	82.6241
		1	7	380	57	0.130435	13.0435	86.9565
		1	9	523	71	0.119529	11.9529	88.0471
		1	8	453	9	0.0194805	1.94805	98.0519
		1	9	830	35	0.0404624	4.04624	95.9538
		1	8	175	250	0.588235	58.8235	41.1765
		1	9	180	274	0.603524	60.3524	39.6476
		1	11	523	43	0.0759717	7.59717	92.4028
		1	8	167	246	0.595642	59.5642	40.4358
		1	12	795	86	0.0976163	9.76163	90.2384
		2	11	555	13	0.0228873	2.28873	97.7113
		2	11	420	48	0.102564	10.2564	89.7436
		2	9	456	91	0.166362	16.6362	83.3638
		2	7	374	57	0.132251	13.2251	86.7749
		2	9	448	39	0.0800821	8.00821	91.9918
		2	7	229	119	0.341954	34.1954	65.8046
		2	8	430	31	0.0672451	6.72451	93.2755
		2	8	408	3	0.00729927	0.729927	99.2701
		2	8	256	26	0.0921986	9.21986	90.7801
		2	6	303	52	0.146479	14.6479	85.3521
		2	9	606	40	0.0619195	6.19195	93.808
		2	9	465	41	0.0810277	8.10277	91.8972
		2	8	386	41	0.0960187	9.60187	90.3981
		2	10	631	45	0.066568	6.6568	93.3432
		2	7	343	41	0.106771	10.6771	89.3229
		2	8	427	58	0.119588	11.9588	88.0412
		2	8	368	101	0.215352	21.5352	78.4648
		2	7	355	25	0.0657895	6.57895	93.4211
		2		506	93	0.155259	15.5259	84.4741
		2	8	429	35	0.075431	7.5431	92.4569
		2	8	560	69	0.109698	10.9698	89.0302
		2	8	424	144	0.253521	25.3521	74.6479
		2	10	857	52	0.0572057	5.72057	94.2794
		2	8	449	13	0.0281385	2.81385	97.1861
		2	10	520	64	0.109589	10.9589	89.0411
		2	8	593	35	0.0557325	5.57325	94.4268
		2	10	585	40	0.064	6.4	93.6
		2	9	766	46	0.0566502	5.66502	94.335
		2	8	540	65	0.107438	10.7438	89.2562
		2	9	547	30	0.0519931	5.19931	94.8007
		3	6	411	37	0.0825893	8.25893	91.7411
		3	7	299	24	0.0743034	7.43034	92.5697
		3	9	630	37	0.0554723	5.54723	94.4528
		3	8	388	29	0.0695444	6.95444	93.0456
		3	9	553	29	0.0498282	4.98282	95.0172
		3	9	577	34	0.0556465	5.56465	94.4354
		3	8	475	29	0.0575397	5.75397	94.246
		3	8	435	74	0.145383	14.5383	85.4617
		3	7	306	25	0.0755287	7.55287	92.4471
		3	8	526	27	0.0488246	4.88246	95.1175
		3	8	438	79	0.152805	15.2805	84.7195
		3	8	369	44	0.106538	10.6538	89.3462
		3	9	613	37	0.0569231	5.69231	94.3077
		3	9	527	46	0.0802792	8.02792	91.9721
		3	8	518	52	0.0912281	9.12281	90.8772
		3	9	487	55	0.101476	10.1476	89.8524
		3	8	412	34	0.0762332	7.62332	92.3767
		3	8	404	51	0.112088	11.2088	88.7912
		3	8	595	55	0.0846154	8.46154	91.5385
		3	8	346	41	0.105943	10.5943	89.4057
		3	7	335	87	0.206161	20.6161	79.3839
		3	10	595	39	0.0615142	6.15142	93.8486
		3	9	516	75	0.126904	12.6904	87.3096
		3	8	443	61	0.121032	12.1032	87.8968
		3	10	424	55	0.114823	11.4823	88.5177
		3	12	741	60	0.0749064	7.49064	92.5094
		3	10	431	46	0.0964361	9.64361	90.3564
		3	7	495	50	0.0917431	9.17431	90.8257
		3	5	112	6	0.0508475	5.08475	94.9153
	T2	1	8	281	30	0.096463	9.6463	90.3537
		1	11	572	39	0.0638298	6.38298	93.617
		1	8	390	16	0.0394089	3.94089	96.0591
		1	12	783	26	0.0321384	3.21384	96.7862
		1	12	612	59	0.0879285	8.79285	91.2072
		1	12	635	47	0.068915	6.8915	93.1085
		1	12	714	25	0.0338295	3.38295	96.6171
		1	9	418	39	0.0853392	8.53392	91.4661
		1	13	578	67	0.103876	10.3876	89.6124
		1	8	308	17	0.0523077	5.23077	94.7692
		1	7	216	148	0.406593	40.6593	59.3407
		1	8	376	11	0.0284238	2.84238	97.1576
		1	8	490	56	0.102564	10.2564	89.7436
		1	10	458	248	0.351275	35.1275	64.8725
		1	6	265	4	0.0148699	1.48699	98.513
		1	11	624	220	0.260664	26.0664	73.9336
		1	9	427	129	0.232014	23.2014	76.7986
		1	10	616	27	0.0419907	4.19907	95.8009
		1	9	531	53	0.0907534	9.07534	90.9247
		1	8	472	30	0.059761	5.9761	94.0239
		1	13	738	29	0.0378096	3.78096	96.219
		1	8	372	37	0.0904645	9.04645	90.9535
		1	8	325	52	0.137931	13.7931	86.2069
		1	11	622	42	0.063253	6.3253	93.6747
		1	9	364	48	0.116505	11.6505	88.3495
		1	12	608	30	0.0470219	4.70219	95.2978
		1	9	510	12	0.0229885	2.29885	97.7011
		1	10	521	17	0.0315985	3.15985	96.8401
		1	12	638	56	0.0806916	8.06916	91.9308
		1	13	779	26	0.0322981	3.22981	96.7702
		2	9	250	325	0.565217	56.5217	43.4783
		2	7	144	75	0.342466	34.2466	65.7534
		2	13	685	78	0.102228	10.2228	89.7772
		2	8	518	54	0.0944056	9.44056	90.5594
		2	10	362	100	0.21645	21.645	78.355
		2	11	466	134	0.223333	22.3333	77.6667
		2	12	350	268	0.433657	43.3657	56.6343
		2	13	509	302	0.37238	37.238	62.762
		2	11	409	274	0.401171	40.1171	59.8829
		2	9	379	35	0.0845411	8.45411	91.5459
		2	7	310	33	0.0962099	9.62099	90.379
		2	9	535	23	0.0412186	4.12186	95.8781
		2	10	460	173	0.273302	27.3302	72.6698
		2	8	482	47	0.0888469	8.88469	91.1153
		2	9	481	56	0.104283	10.4283	89.5717
		2	11	720	28	0.0374332	3.74332	96.2567
		2	10	624	28	0.0429448	4.29448	95.7055
		2	12	721	42	0.0550459	5.50459	94.4954
		2	6	254	1	0.00392157	0.392157	99.6078
		2	6	246	6	0.0238095	2.38095	97.619
		2	13	628	55	0.0805271	8.05271	91.9473
		2	14	777	13	0.0164557	1.64557	98.3544
		2	9	478	18	0.0362903	3.62903	96.371
		2	13	618	95	0.13324	13.324	86.676
		2	11	400	161	0.286988	28.6988	71.3012
		2	9	233	262	0.529293	52.9293	47.0707
		2	14	678	74	0.0984043	9.84043	90.1596
		2	10	566	40	0.0660066	6.60066	93.3993
		2	11	675	40	0.0559441	5.59441	94.4056
		2	11	628	35	0.0527903	5.27903	94.721
		3	12	578	85	0.128205	12.8205	87.1795
		3	13	647	160	0.198265	19.8265	80.1735
		3	9	274	158	0.365741	36.5741	63.4259
		3	10	503	111	0.180782	18.0782	81.9218
		3	12	687	9	0.012931	1.2931	98.7069
		3	10	475	24	0.0480962	4.80962	95.1904
		3	9	453	25	0.0523013	5.23013	94.7699
		3	13	506	172	0.253687	25.3687	74.6313
		3	11	725	67	0.084596	8.4596	91.5404
		3	9	363	79	0.178733	17.8733	82.1267
		3	11	512	52	0.0921986	9.21986	90.7801
		3	12	651	8	0.0121396	1.21396	98.786
		3	13	664	64	0.0879121	8.79121	91.2088
		3	10	584	42	0.0670927	6.70927	93.2907
		3	12	600	43	0.066874	6.6874	93.3126
		3	12	621	4	0.0064	0.64	99.36
		3	12	685	60	0.0805369	8.05369	91.9463
		3	11	472	55	0.104364	10.4364	89.5636
		3	12	613	41	0.0626911	6.26911	93.7309
		3	14	631	70	0.0998573	9.98573	90.0143
		3	18	600	565	0.484979	48.4979	51.5021
		3	11	370	284	0.434251	43.4251	56.5749
		3	15	968	72	0.0692308	6.92308	93.0769
		3	13	790	24	0.029484	2.9484	97.0516
		3	12	230	343	0.598604	59.8604	40.1396
		3	10	459	140	0.233723	23.3723	76.6277
		3	17	1053	40	0.0365965	3.65965	96.3403
		3	14	393	469	0.544084	54.4084	45.5916
		3	12	695	51	0.0683646	6.83646	93.1635
	T3	1	8	392	17	0.04	4.16	95.84
		1	8	425	14	0.03	3.19	96.81
		1	8	400	11	0.03	2.68	97.32
		1	7	197	15	0.07	7.08	92.92
		1	9	375	51	0.12	11.97	88.03
		1	7	280	12	0.04	4.11	95.89
		1	9	437	10	0.02	2.24	97.76
		1	6	262	22	0.08	7.75	92.25
		1	8	406	12	0.03	2.87	97.13
		1	9	468	17	0.04	3.51	96.49
		1	7	378	25	0.06	6.2	93.8
		1	7	145	50	0.26	25.64	74.36
		1	8	261	87	0.25	25	75
		1	9	361	62	0.15	14.66	85.34
		1	9	365	84	0.19	18.71	81.29
		1	6	198	10	0.05	4.81	95.19
		1	6	173	75	0.3	30.24	69.76
		1	8	439	46	0.09	9.48	90.52
		1	8	382	66	0.15	14.73	85.27
		1	6	246	36	0.13	12.77	87.23
		1	8	398	30	0.07	7.01	92.99
		1	6	292	14	0.05	4.58	95.42
		1	8	395	11	0.03	2.71	97.29
		1	7	334	32	0.09	8.74	91.26
		1	8	432	53	0.11	10.93	89.07
		1	7			0.34	34.2	65.8
		1	9	505	9	0.02	1.75	98.25
		1	7	296	31	0.09	9.48	90.52
		1	7	251	19	0.07	7.04	92.96
		1	8	206	100	0.33	32.68	67.32
		1	6	342	66	0.16	16.18	83.82
		2	9	389	22	0.05	5.35	94.65
		2	9	360	38	0.1	9.55	90.45
		2	6	186	16	0.08	7.92	92.08
		2	10	505	35	0.06	6.48	93.52
		2	5	235	7	0.03	2.89	97.11
		2	8	267	17	0.06	5.99	94.01
		2	7	313	38	0.11	10.83	89.17
		2	7	314	32	0.09	9.25	90.75
		2	9	453	26	0.05	5.43	94.57
		2	9	332	16	0.05	4.6	95.4
		2	8	383	38	0.09	9.03	90.97
		2	7	308	10	0.03	3.14	96.86
		2	7	259	7	0.03	2.63	97.37
		2	7	436	14	0.03	3.11	96.89
		2	9	356	35	0.09	8.95	91.05
		2	6	174	14	0.07	7.45	92.55
		2	7	396	29	0.07	6.82	93.18
		2	6	146	43	0.23	22.75	77.25
		2	8	489	18	0.04	3.55	96.45
		2	8	415	30	0.07	6.74	93.26
		2	10	502	15	0.03	2.9	97.1
		2	7	356	11	0.03	3	97
		2	7	337	10	0.03	2.88	97.12
		2	9	550	9	0.02	1.61	98.39
		2	10	524	17	0.03	3.14	96.86
		2	7	367	35	0.09	8.71	91.29
		2	7	380	5	0.01	1.3	98.7
		2	9	461	14	0.03	2.95	97.05
		2	7	383	45	0.11	10.51	89.49
		2	7	400	11	0.03	2.68	97.32
		3	8	366	22	0.06	5.67	94.33
		3	7	434	23	0.05	5.03	94.97
		3	6	352	24	0.06	6.38	93.62
		3	6	262	4	0.02	1.5	98.5
		3	7	124	24	0.16	16.22	83.78
		3	6	251	14	0.05	5.28	94.72
		3	8	418	15	0.03	3.46	96.54
		3	6	183	10	0.05	5.18	94.82
		3	7	244	9	0.04	3.56	96.44
		3	9	446	33	0.07	6.89	93.11
		3	7	242	13	0.05	5.1	94.9
		3	6	292	16	0.05	5.19	94.81
		3	6	178	30	0.14	14.42	85.58
		3	5	199	12	0.06	5.69	94.31
		3	6	293	20	0.06	6.39	93.61
		3	6	262	12	0.04	4.38	95.62
		3	7	252	17	0.06	6.32	93.68
		3	8	511	23	0.04	4.31	95.69
		3	8	400	13	0.03	3.15	96.85
		3	6	142	13	0.08	8.39	91.61
		3	6	292	6	0.02	2.01	97.99
		3	9	529	45	0.08	7.84	92.16
		3	9	419	21	0.05	4.77	95.23
		3	8	481	21	0.04	4.18	95.82
		3	10	466	67	0.13	12.57	87.43
		3	8	355	31	0.08	8.03	91.97
		3	7	393	31	0.07	7.31	92.69
		3	6	277	12	0.04	4.15	95.85
		3	6	308	12	0.04	3.75	96.25
		3	9	428	20	0.04	4.46	95.54
